# Supplementary material for: Mechanism and inhibition of Streptococcus pneumoniae IgA1 protease
Source: Nat Commun. 2020 Nov 27;11:6063. doi: 10.1038/s41467-020-19887-3 (PMC7695701; doi:10.1038/s41467-020-19887-3)
Supplement: Supplementary file 4 — Source Data [file 41467_2020_19887_MOESM4_ESM.xlsx]

## Sheet: Sheet1
Source Data Figure 4a
microgram/ml
mAb #2
8	85	90	90	95
4	100	95	100	94
2	94	96	91	92
1	85	95	87	97
0.5	100	98	88.1543	83.0528
0.25	100	98	94.2761	75.9106
0.125	91	92	91.2152	100
0.06	60	62	54.9944	51.4233
0.03	41	35	38.1594	26.936
0.015			10.101	14.6924
0.008			0	2.44873
0.004			2.44873	0
mAb #1
20	10	12
10	14	10	7.83676	5
5	20	15	5	5
2.5	11	14	5	5
1.25	12	10	5	5
0.63	16	14	5	5
0.31	8	10	5.50641	5
0.16	20	12	5	5
Source Data Figure 4b
	None	mAb #1	mAb #2
ODs for blocking data	1.61	1.64	0.33
collected in triplicate	1.3	1.4	0.23
	1.48	1.53	0.28
